# Supplementary material for: Foot-and-mouth disease reproduction number: a scoping review
Source: Front Vet Sci. 2025 Jun 5;12:1576974. doi: 10.3389/fvets.2025.1576974 (PMC12177884; doi:10.3389/fvets.2025.1576974)
Supplement: Supplementary file 1 [file Table_1.xlsx]

## Sheet: Sheet1
Study name	Author	Year of Study	Country	Population level	Outbreak data	Epidemic/Endemic	Vaccinated/ not	Serotype	R value obtained	Method used	Limitations/ Validation
Transmission Intensity and Impact of Control Policies on the Foot and Mouth Epidemic in Great Britain	Ferguson et al.,	2001	UK	Between Farms	2001 UK epidemic data	Epidemic	Not mentioned	FMDV O UKG 2001	R0I 0.8-4 (range of weekly estimates from Feb -July during the outbreak)	The intervention-adjusted reproductive number (R0I) and the effective reproduction number (R) is calculated accounting for the loss of susceptible farms by a spatial transmission kernel, pair-based correlation model (Spatially explicit per farm hazard model).	Accuracy of the model is tested by comparing to reported outbreak data
Demographic structure and pathogen dynamics on the networks of livestock movements in Great Britain	Kao et al.,	2006	UK	Between Farms	Outbreak is simulated based on identified sheep movement network connections and compared with actual outbreak data following the outbreak initaited in 2001	Epidemic	Vaccination not considered	FMDV O UKG 2001	R0 0 to 13.3 (sheep)(4 week periods from November to May)	Re is calculated as a comparison between strongly and weakly connected networks. A dynamic infectious network simulated using an MCMC process and compared with real outbreak data. Stochastic sheep movement infectious contact networks are considered.	Simulation results are compared to the actual reported outbreak pattern of spread
An Epidemiological Analysis of the Foot-and-Mouth Disease Epidemic in Miyazaki, Japan, 2010	Nishiura et al.,	2010	Japan	Between Farms	2010 FMD epidemic data in Miyazaki	Epidemic	Vaccination is practiced during the outbreak	Serotype O	Rt 0 to 11 with the time span of the epidemic	Transmission rate was calculated by a renewal equation considering the calander time. Rt is calculated as the scaling factor of matrix that consider transmission and generation time by maximum likelihood method. Aij,t,ͳ =Rtkij,tgͳ where A is the transmission rate, k is the matrix as a function of the calander time and gt is the density function of the generation time.	Under reporting and late reporting of outbreaks was identified as a limitation. Specific validation method is not mentioned for Rt calcuation. Observed to predicted outbreak numbers from the model were in agreement.
The role of spatial mixing in the spread of foot-and-mouth disease	Chowell et al.,	2001	Urguay	County level	2001 FMD epidemic public data	Epidemic	Vaccinated compartment is included in the compartmental model	Serotype O	Average internal county reproductive number Ri 1-87.2 the regional average R0 0.82	Susceptible, latent, infectious, reported, vaccinated and protected compartmental model. R0 is estimated using the compartmental model parameters.	Validated accounting for spatial structure vs non-spatial model and compared with the actual outbreak data. An assumption was made during the early phase when all animals are susceptible, spatial structure is not important and is considered homogenously mixed
The risk factor assessment of the spread of foot-and-mouth disease in mainland China	Ren et al.,	2020	China	Between Farms	Data of all pig farms in China, and outbreak data from 2010-2018	Endemic	Vaccination is considered as a compartment in the model	Serotype O	R0 2.5 (95%CI:2.52-2.56)	A compartmental model of susceptible, latent, immune pig farms connected via trade in the whole country as a part of a random network. R0 is derived from a compartmental model.	The model is validated using least square fitting and correlation by comparing to reported FMD outbreak numbers in the years 2010 to 2018. Uncertainty of parameters are anlyzed by Poisson distribution error structure.
Transmission dynamics of foot and mouth disease in selected outbreak areas of northwest Ethiopia.	Tadesse et al.,	2019	Ethiopia	Between Farms	Outbreak data from 2017/18 was used to calculate parameters in the compartemental modles	Endemic	Not mentioned	Serotype O	R0 1.68 (95%CI:1.42-2.07) Crop livestock mixed system 1.98 (95%CI:1.26-3.42) Commercial dairy farms	The transmission rate parameter ( β) was estimated by a generalized linear model based on a stocahstic compartmental model. R0 was estimated by multiplying β with the average length of the infectious period	A specific validation method for R0 estimation has not been mentioned.
Modeling the transmission dynamics of foot and mouth disease in Amhara region, Ethiopia.	Belayneh et al.,	2020	Ethiopia	Region	Age-stratified sero-prevalence data	Endemic	According to the study vaccination is rarely practiced in the study area and is not accounted	Serotype O is assumed due its high prevalence	R0 1.27 (95%CI: 1.20–1.34)	Age-stratified seroprevalence data from cattle to estimate R0 using a maximum likelihood method in the Amhara region. p(a)~e -aμ (R0 -1) Where, p=probability of remaining susceptible, a=individual age group, e=natural exponential, μ = natural mortality rate, and R0 is the basic reproduction number.	R0 estimate method is not validated. SIR model implemented using R0 for transmission rate is validated with reported outbreak data information obtained from the farmers via a questionnaire.
Control of a foot-and-mouth disease epidemic in Argentina	Perez et al.,	2001	Argentina	Herd level	2001 FMD epidemic data	Epidemic	Proportion of outbreak reduction after vaccination is caculated	Serotype O and A	Rh 1.4 - 2.4	Equation 1 + (D/td) ln 2 used to calculate Re where the duration of infectiousness in the herd and td the period (days) the number of herd outbreaks doubles	Lack of serological confirmation, under reporting of outbreaks were identfied as limitations.
Herd Reproduction Ratio and Time–Space Analysis of a Foot-and-mouth Disease Epidemic in Peru in 2004	Estrada et al.,	2004	Peru	Herd level	FMD outbreak data from 2004	Epidemic	Vaccination is not a part of the model	Serotype O	Rh 1.31-5.3	1 + (D/td) ln 2 where duration of infectiousness in the herd and td the time period (days) ,the number of herd outbreaks doubled at identified spatial cluster level	A specific validation method for R0 estimation has not been mentioned.
Subdistrict-Level Reproductive Number for Foot and Mouth Disease in Cattle in Northern Thailand	Arjkumpa et al.,	2021	Thailand	Sub district level	Outbreak data from 2015-2017	Endemic	Not mentioned	Serotype O and A, and unidentified Serotypes	Rsd 1.04-1.07	Epidemic doubling time method applied to cattle farms in Nothern Thailand. 1 + (D/Td) log 2 where duration of infectiousness in the herd and Td the time period (days),the number of herd outbreaks doubled at identified spatial cluster level	Limitations of outbreak reporting can impact estimated Rsd values
